# Supplementary material for: Molecular Structure, Thermodynamic and Spectral Characteristics of Metal-Free and Nickel Complex of Tetrakis(1,2,5-thiadiazolo)porphyrazine
Source: Molecules. 2021 May 15;26(10):2945. doi: 10.3390/molecules26102945 (PMC8156015; doi:10.3390/molecules26102945)
Supplement: Supplementary file 1 [file molecules-26-02945-s001.zip]

Archive with 1 entries (1 files):
- molecules-1204821-supplementary.pdf
